# Supplementary material for: Diagnostic Performance of ChatGPT-4o in Analyzing Oral Mucosal Lesions: A Comparative Study with Experts
Source: Medicina (Kaunas). 2025 Jul 30;61(8):1379. doi: 10.3390/medicina61081379 (PMC12388129; doi:10.3390/medicina61081379)
Supplement: Supplementary file 1 [file medicina-61-01379-s001.zip]

Archive with 4 entries (4 files):
- Supplementary document S1.pdf
- Supplementary document S2.pdf
- Supplementary document S3.pdf
- Supplementary document S4.pdf
